# Supplementary material for: ADARp150 counteracts whole genome duplication
Source: Nucleic Acids Res. 2024 Aug 27;52(17):10370–84. doi: 10.1093/nar/gkae700 (PMC11417406; doi:10.1093/nar/gkae700)
Supplement: gkae700_Supplemental_Files [file gkae700_supplemental_files.zip]

Archive with 7 entries (7 files):
- gkae700 ADARp150 counteracts whole genome duplication - Supplementary Figures.pdf
- Supplementary Video 1 (NT shRNA - overview).mov
- Supplementary Video 2 (ADAR shRNA - failed mitosis).mov
- Supplementary Video 3 (ADAR shRNA - failed mitosis).mov
- Supplementary Video 4 (ADAR shRNA - failed mitosis).mov
- Supplementary Video 5 (ADAR shRNA - failed mitosis + cell death).mov
- Supplementary Video 6 (ADAR shRNA - failed mitosis).mov
